# Supplementary material for: Quadriceps muscle architecture ultrasonography of individuals with type 2 diabetes: Reliability and applicability
Source: PLoS One. 2018 Oct 18;13(10):e0205724. doi: 10.1371/journal.pone.0205724 (PMC6193658; doi:10.1371/journal.pone.0205724)
Supplement: S1 File — (XLS) [file pone.0205724.s001.xls]

## Sheet: R1
PARTICIPANT	RF THICKNESS 1	RF THICKNESS 2	RF THICKNESS 3	RF THICKNESS MEAN	VI THICKNESS 1	VI THICKNESS 2	VI THICKNESS 3	VI THICKNESS MEAN	ANTERIOR QUAD 1	ANTERIOR QUAD 2	ANTERIOR QUAD 3	ANTERIOR QUAD MEAN	RF AREA 1	RF AREA 2	RF AREA 3	RF AREA MEAN	RF ANGLE 1	RF ANGLE 2	RF ANGLE 3	RF ANGLE MEAN
1	11.31	10.95	11.04	11.1	15.3	15.57	15.48	15.45	27.61	27.52	27.7	27.61	3.44	3.44	3.42	3.43	9.28	8.03	7.66	8.32
2	14.64	14.8	15.29	14.91	13.68	13.19	12.87	13.26	29.61	29.29	29.45	29.45	5.64	5.65	5.65	5.65	8.07	9.49	10.73	9.43
3	13.58	14.21	14.21	14	11.22	10.77	10.5	10.83	26.89	26.71	26.62	26.74	5.52	5.71	5.97	5.73	9.87	9.17	9.13	9.39
4	10.62	10.78	10.54	10.65	12.47	12.55	12.23	12.42	24.7	25.03	24.46	24.73	2.89	2.66	2.68	2.74	8.07	6.02	5.55	6.55
5	12.94	13.12	13.4	13.15	18.1	18.47	18.29	18.29	32.68	33.04	33.32	33.01	4.38	4.08	4.06	4.17	4.57	9.81	4.69	6.36
6	9.71	9.78	9.6	9.67	10.14	10	10.56	10.23	21.26	21.26	21.69	21.4	2.81	2.91	3.32	3.01	8.57	7.68	7.36	7.84
7	9.32	8.96	8.96	9.08	6.06	6.06	6.15	6.09	17.02	16.66	16.84	16.84	2.5	2.45	2.49	2.48	5.6	9	8.57	7.72
8	8.14	7.51	7.6	7.75	10.77	11.68	11.77	11.4	20.55	19.92	20.19	20.22	3.16	3.27	2.97	3.14	4.78	4.98	4.86	4.88
9	14.48	14.8	15.37	14.88	12.39	12.47	12.31	12.39	27.92	28.16	28.65	28.25	6.52	6.16	6.63	6.44	11.45	12.67	9.77	11.29
10	16.34	14.64	14.63	15.21	17	16.76	16.75	16.83	34.52	32.72	32.59	33.26	6.99	7.17	6.54	6.9	10.41	11.59	11.13	11.04
11	14.18	14.28	14.28	14.25	11.87	11.77	11.97	11.87	27.36	27.16	26.76	27.09	4.83	4.55	4.87	4.75	13.86	11.06	10.94	11.95
12	12.47	13.48	12.87	12.94	10.66	10.76	10.86	10.76	23.64	24.44	24.04	24.04	6.92	5.26	6.22	6.13	7.63	9.77	10.37	9.26
13	16.05	16.29	17.14	16.49	17.02	16.66	16.41	16.7	34.64	34.88	34.64	34.72	6.05	6.45	6.27	6.25	7.72	7.94	12.38	9.35
14	10.62	11.34	11.5	11.16	14.16	14.4	14.56	14.38	25.43	26.31	26.55	26.1	2.88	2.76	2.45	2.7	10.96	11.18	9.61	10.58
15	11.49	11.49	11.31	11.43	8.87	9.05	9.32	9.08	21.36	21.45	21.36	21.39	3.57	3.58	3.73	3.63	5.02	7.08	6.1	6.07
16	9.42	9.68	10.59	9.9	15.12	15.12	15.48	15.24	26.53	26.89	27.88	27.1	2.6	3.17	2.77	2.85	6.52	5.3	9.6	7.14
17	9.41	10.38	11.75	9.41	8.53	9.17	9.73	9.14	19.23	21.24	22.93	21.14	4.48	4.17	4.27	4.31	9.46	8.46	7.87	8.6

## Sheet: R2
PARTICIPANT	RF THICKNESS 1	RF THICKNESS 2	RF THICKNESS 3	RF THICKNESS MEAN	VI THICKNESS 1	VI THICKNESS 2	VI THICKNESS 3	VI THICKNESS MEAN	ANTERIOR QUAD 1	ANTERIOR QUAD 2	ANTERIOR QUAD 3	ANTERIOR QUAD MEAN	RF AREA 1	RF AREA 2	RF AREA 3	RF AREA MEAN	RF ANGLE 1	RF ANGLE 2	RF ANGLE 3	RF ANGLE MEAN
1	11.59	11.861	12.404	11.952	15.302	14.034	14.215	14.517	28.159	26.71	27.616	27.495	3.789	3.698	3.639	3.708	10.51	11.433	12.136	11.36
2	15.755	15.755	15.573	15.694	14.034	13.672	13.4	13.702	30.785	30.423	29.97	30.785	4.616	4.773	4.667	4.685	12.156	11.796	13.744	12.565
3	17.567	17.384	18.109	17.689	10.594	10.141	9.96	10.231	29.245	28.612	29.245	29.034	4.65	4.779	4.856	4.761	8.07	10.346	9.002	9.139
4	11.87	11.761	11.831	11.781	10.463	10.785	10.624	10.624	23.581	23.984	23.984	23.85	3.221	3.252	3.13	3.201	6.721	6.2	7.154	6.692
5	12.042	12.958	12.716	12.572	11.338	11.187	11.268	11.264	24.578	25.513	25.352	25.148	4.252	3.949	4.068	4.09	5.547	6.261	5.37	5.736
6	10.946	10.946	11.187	11.026	12.072	12.072	12.797	12.369	24.708	24.487	25.433	24.869	2.422	2.822	2.638	2.627	9.692	10.548	11.605	10.615
7	11.368	11.67	11.569	11.536	7.545	7.545	7.847	7.646	20.523	20.624	20.926	20.691	2.884	3.034	3.093	3.004	8.989	7.568	9.924	8.827
8	8.15	8.451	8.249	8.283	10.463	11.469	11.368	11.1	20.02	21.026	21.429	20.825	1.474	1.338	1.555	1.456	4.539	4.837	5.489	4.955
9	18.109	17.837	18.561	18.169	12.153	12.042	12.133	12.109	32.033	31.328	32.596	31.986	6.514	7.04	6.585	6.713	6.69	7.846	13.241	9.259
10	14.93	15.07	15.211	15.07	16.056	15.915	16.056	16.009	32.676	32.394	32.817	32.629	6.635	7.988	7.955	7.526	8.033	7.847	8.889	8.256
11	14.286	14.608	14.94	14.611	13.078	13.28	13.28	13.213	29.075	29.326	29.215	29.205	6.41	6.818	6.955	6.728	12.465	10.095	15.27	12.61
12	15.05	13.763	13.038	13.95	10.734	10.986	9.296	10.95	26.891	25.835	23.783	25.503	5.502	5.263	5.858	5.541	9.994	5.249	7.084	7.442
13	16.539	16.781	17.143	16.821	16.781	16.419	16.539	16.579	34.889	34.648	35.01	34.849	6.584	7.153	6.437	6.584	11.48	16.529	9.523	12.511
14	10.966	11.288	11.952	11.402	16.6	16.378	16.821	16.6	29.276	29.216	29.879	29.457	3.523	2.976	3.248	3.249	10.174	6.068	5.417	7.22
15	11.408	12.314	12.223	11.982	8.511	9.145	8.964	8.873	24.628	24.809	24.809	24.749	4.688	4.968	4.377	4.678	7.135	7.378	9.523	8, 012
16	8.783	10.412	10.412	9.869	14.215	14.577	13.672	14.155	24.447	26.348	25.533	25.443	3.366	2.899	3.661	3.309	7.403	12.854	18.592	15.82
17	14.306	13.491	13.4	13.732	9.598	9.598	9.96	9.718	24.628	24.809	24.809	24.749	4.688	4.968	4.377	4.678	7.135	7.378	9.523	8.012

## Sheet: R3
PARTICIPANT	RF THICKNESS 1	RF THICKNESS 2	RF THICKNESS 3	RF THICKNESS MEAN	VI THICKNESS 1	VI THICKNESS 2	VI THICKNESS 3	VI THICKNESS MEAN	ANTERIOR QUAD 1	ANTERIOR QUAD 2	ANTERIOR QUAD 3	ANTERIOR QUAD MEAN	RF AREA 1	RF AREA 2	RF AREA 3	RF AREA MEAN	RF ANGLE 1	RF ANGLE 2	RF ANGLE 3	RF ANGLE MEAN
1	11.029	12.314	11.408	11.584	12.555	13.219	12.586	12.787	24.87	26.62	25.443	25.644	3.699	3.716	3.615	3.676	9.502	10.23	8.857	9.53
2	17.113	16.801	16.398	16.771	14.286	14.386	14.598	14.423	32.197	34.316	32.093	32.869	6.154	6.117	6.116	6.129	8.425	12.954	11.129	10.836
3	15.05	16.419	16.178	15.882	10.382	10.06	9.738	10.06	26.72	27.364	27.365	27.15	6.128	6.059	6.101	6.096	7.939	8.659	12.185	9.594
4	13.682	14.245	11.992	13.307	10.624	10.624	9.336	10.195	25.755	25.996	22.938	24.896	4.426	4.091	3.998	4.172	6.36	5.301	8.44	6.7
5	11.431	11.761	11.197	11.463	11.348	11.197	11.338	11.295	23.985	24.155	23.803	23.981	3.94	3.846	3.941	3.909	14.752	9.676	9.061	11.163
6	10.865	10.785	10.785	10.812	12.233	12.072	12.072	12.126	24.628	24.547	24.467	24.547	3.534	3.557	3.047	3.379	8.974	14.232	8.71	10.639
7	9.869	9.96	9.688	9.839	6.61	6.881	6.791	6.761	18.018	18.199	17.928	18.048	3.178	3.133	2.775	3.029	12.963	8.591	13.991	11.848
8	8.35	7.656	7.747	7.918	11.772	11.268	11.67	11.57	21.63	20.328	20.826	20.928	2.406	2.222	2.115	2.248	4.91	4.072	6.404	5.128
9	13.732	13.592	14.155	13.826	12.535	11.62	11.761	11.972	26.761	26.408	27.113	26.761	4.714	4.554	4.706	4.658	6.737	3.83	9.498	6.688
10	15.694	14.728	14.608	15.01	16.056	16.056	15.936	16.016	32.837	31.872	31.389	32.033	7.798	7.543	7.735	7.692	11.075	11.579	10.393	11.015
11	14.185	15.165	15.408	14.919	14.99	15.275	14.836	15.034	30.382	30.999	31.025	30.802	7.149	7	7.014	7.054	10.094	15.861	14.091	13.349
12	11.59	11.4	11.5	11.49	9.23	9.24	8.97	9.15	21.91	21.64	21.46	21.67	5.33	5.32	5.06	5.24	4.44	7.86	3.61	5.3
13	17.184	16.508	16.489	16.727	17.071	19.019	18.451	18.18	35.521	36.36	26.057	35.979	7.102	7.12	7.02	7.081	7.795	5.993	6.205	7.795
14	10.594	11.96	10.784	11.113	15.134	14.671	15.392	15.066	27.44	27.078	27.713	27.41	3.59	3.468	3.466	3.508	6.348	8.673	7.654	7.559
15	12.481	13.787	13.677	13.315	9.198	10.235	10.057	9.83	22.479	24.742	24.46	23.894	4.593	4.493	4.577	4.554	4.989	8795	7.063	6.949
16	10.15	9.59	9.23	9.66	14.22	15.22	15.39	14.94	25.62	24.81	26.54	25.66	3.71	3.39	3.25	3.45	8.19	7.1	8.32	7.87
17	12.64	12.958	13.691	13.096	9.577	9.497	9.348	9.474	23.749	24.145	24.161	24.018	4.819	4.609	4.195	4.541	8.303	8691	9.982	8.992
